# Supplementary material for: Immune Profile Predicts Survival and Reflects Senescence in a Small, Long-Lived Mammal, the Greater Sac-Winged Bat (Saccopteryx bilineata)
Source: PLoS One. 2014 Sep 25;9(9):e108268. doi: 10.1371/journal.pone.0108268 (PMC4177908; doi:10.1371/journal.pone.0108268)
Supplement: Table S1 — Individual data on age, sex, body mass, forearm length, white blood cell (WBC) count, bacterial killing ability of the plasma (BKA) and immunoglobulin G (IgG) concentration of 118 individual greater sac-winged bats ( Saccopteryx bilineata ). (XLS) [file pone.0108268.s001.xls]

## Sheet: Tabelle1
Individual ID	Year of sampling	Age (years)	Sex (male/female)	Body mass (g)	Forearm length (mm)	White blood cell count / 10 visual fields	Bacterial killing ability (%)	Optical density of Immunoglobulin G
1342	2009	5	M	8.5	45	14	NA	NA
1342	2010	6	M	8.1	45	34	88.7755	1.8845
1402	2009	5	F	9	48.2	35	NA	NA
1403	2010	5	F	7.7	46.7	NA	NA	NA
1403	2011	6	F	7.8	46.5	5	85	0.6165
1403	2012	7	F	7.5	46.8	2	NA	NA
1419	2009	4	M	8	46.3	33	NA	NA
1419	2010	5	M	8.9	45.9	40	68.1122	2.339
1439	2009	4	F	9.5	48.4	26	NA	NA
1448	2010	6	F	7.8	46	7	92.35	0.83
1467	2010	5	F	8.3	47.5	6	NA	1.887
1477	2009	3	M	8.9	46.7	21	NA	NA
1481	2010	5	F	8.7	47.1	8	80.3571	NA
1504	2009	3	F	9	48.9	65	NA	NA
1504	2010	4	F	8.1	48.8	7	78.8265	0.804
1509	2009	3	M	8.3	46.4	112	NA	NA
1509	2010	4	M	7.8	46.5	57	99.2347	2.7205
1518	2010	4	F	7.8	46	4	93.1122	1.3
1518	2011	5	F	8	46	6	72	0.645
1527	2009	2	F	7.7	47	172	NA	NA
1531	2009	3	M	7.5	45.8	75	NA	NA
1547	2010	3	M	8.5	45.8	NA	NA	NA
1558	2009	2	F	8.6	47.1	43	NA	NA
1558	2010	3	F	8.4	46.7	NA	NA	NA
1564	2009	2	F	8.3	46.3	48	NA	NA
1564	2010	3	F	8.5	47.7	15	95.6633	1.82
1565	2009	2	F	8.3	47	42	NA	NA
1565	2010	3	F	8.2	47.2	NA	NA	NA
1566	2010	3	M	7.9	43.2	14	92.3469	0.7695
1566	2011	4	M	8	43.1	3	94.4286	0.642
1568	2009	2	M	NA	NA	51	NA	NA
1569	2009	2	F	9	48.4	11	NA	NA
1570	2009	2	F	8.5	45.5	54	NA	NA
1571	2009	2	M	9	45.5	17	NA	NA
1572	2009	2	M	8	46.6	83	NA	NA
1576	2009	2	F	NA	47.6	31	NA	NA
1577	2009	2	M	NA	NA	42	NA	NA
1577	2010	3	M	7.2	43.6	22	93.6224	NA
1579	2010	3	F	7.9	45.8	12	98.3412	1.042
1580	2010	3	F	7.3	46.3	22	92.3469	1.8835
1588	2009	2	M	8.5	44.9	81	NA	NA
1592	2009	2	F	NA	46.9	22	NA	NA
1593	2010	3	F	9	46.7	5	89.5408	1.0815
1595	2010	2	M	7.6	45	5	80.6122	NA
1604	2010	2	M	8	43.8	29	84.949	0.432
1608	2010	2	M	7.8	44	38	96.9388	0.894
1615	2009	2	F	8.6	47	23	NA	NA
1628	2009	2	M	9	45.9	64	NA	NA
1629	2009	2	F	9.5	46.7	88	NA	NA
1632	2010	2	M	8	44.5	10	94.898	1.2775
1633	2010	2	F	8.1	46.6	13	76.5306	1.814
1637	2010	2	F	8.1	47.5	7	84.4388	1.426
1639	2010	2	F	8.7	47	43	NA	0.596
1642	2011	3	F	9.5	48.2	7	76.4286	0.5855
1643	2010	2	F	8.5	47.4	15	83.1633	1.6265
1645	2010	2	F	8	46.9	13	88.2653	NA
1645	2011	3	F	8.3	47.3	26	90.7143	0.5215
1652	2010	2	F	8.1	44.8	14	97.7041	2.5985
1657	2010	2	F	8	46.7	49	99.2891	0.6685
1658	2010	2	F	7.6	45.8	6	94.898	0.4245
1659	2010	2	M	6.8	45	NA	NA	NA
1660	2010	1	M	7.6	45.5	83	89.2857	1.1745
1661	2010	1	M	7.1	43.7	24	98.1043	0.3305
1661	2011	3	M	8	43.5	16	85.8571	0.568
1661	2012	3	M	7.7	43.3	9	NA	NA
1667	2010	1	M	8.1	46.7	NA	NA	0.5765
1668	2011	2	M	8.7	46.6	11	72.2857	0.499
1674	2010	2	F	8.3	46	14	NA	0.678
1675	2010	2	M	7.4	44.7	9	90.8163	NA
1680	2010	1	M	NA	NA	NA	NA	NA
1683	2010	1	M	7.6	45.4	NA	NA	NA
1687	2010	1	M	7.3	44.1	64	NA	0.4945
1690	2010	1	M	7.7	43.8	8	NA	0.727
1690	2011	2	M	7.4	43.6	5	73.8571	0.632
1690	2012	3	M	6.7	43.8	1	NA	NA
1696	2010	1	F	7.7	47.7	21	67.8571	NA
1696	2011	2	F	8	47.3	9	70.1429	0.5455
1698	2010	1	F	7.9	45.6	152	99.5261	1.324
1704	2010	2	M	8	45.5	10	NA	NA
1705	2010	1	M	7.5	44.5	47	93.6224	0.2675
1706	2010	1	M	8.1	43.8	46	83.4184	0.6255
1706	2011	2	F	8.5	44.2	8	73.4286	0.6415
1707	2010	1	F	7.4	45.5	132	96.6837	0.2815
1708	2010	1	M	8.1	46.2	26	92.602	0.3555
1709	2010	1	F	7.7	46.7	56	94.6429	0.77
1709	2011	2	F	8.3	47	16	63	0.55
1709	2012	3	F	7.7	46.7	9	NA	NA
1710	2010	1	M	7.4	43.7	130	89.7959	0.977
1710	2011	2	M	7.7	44.2	16	54.1429	0.695
1710	2012	3	M	7.1	44.1	9	NA	NA
1711	2010	1	F	8	54.1	4	94.6429	0.6695
1712	2010	1	M	8	46.4	24	96.9194	0.324
1713	2010	1	F	7.8	46.6	22	87.5	NA
1714	2010	1	F	8.1	46.7	110	97.449	0.1945
1715	2010	1	F	7.2	44.9	17	NA	0.85
1716	2010	1	F	7.1	47.7	21	88.7755	NA
1721	2011	1	F	7.7	48	6	20.2857	0.6445
1730	2011	1	F	8	44.3	5	91.4286	0.653
1738	2011	2	F	7.7	45.7	9	92.5714	0.571
1741	2011	1	M	7.7	43.8	12	91.4286	0.614
1743	2011	1	F	8.9	47.1	3	49.7143	0.703
1743	2012	2	F	8	47.4	13	NA	NA
1744	2012	2	M	8.3	45.1	3	NA	NA
1749	2011	1	F	7.5	46.5	2	44.5714	0.4735
1749	2012	2	F	7.4	46.4	5	NA	NA
1752	2011	1	F	8.1	47.1	14	27.8571	0.5535
1753	2011	1	F	8.4	46.7	30	95	NA
1754	2011	1	F	8.1	46.5	5	95.4286	0.595
1755	2011	1	F	7.8	47.9	4	64	0.493
1756	2011	1	F	7.8	44.8	NA	34.1429	0.5925
1757	2011	1	M	7.3	44.2	40	94.2857	0.5505
1759	2012	2	F	9.1	46.1	16	NA	NA
1763	2012	1	M	6.9	43.7	4	NA	NA
1782	2012	2	F	7.5	45.6	2	NA	NA
1784	2012	2	F	7.5	46.5	2	NA	NA
1792	2012	1	F	8.1	44.2	7	NA	NA
1793	2012	NA	M	7.5	45.5	4	NA	NA
1794	2012	1	F	7.1	45.1	6	NA	NA
1795	2012	1	M	7.5	44.5	1	NA	NA
1796	2012	1	F	7.8	47.4	4	NA	NA
1797	2012	1	F	NA	46.4	5	NA	NA
1798	2012	1	F	7.2	46.6	15	NA	NA
1799	2012	1	F	8	47.7	15	NA	NA
1800	2012	1	F	8.2	47.1	3	NA	NA
1801	2012	1	M	7.5	44.1	2	NA	NA
1803	2012	1	M	7.5	43.3	6	NA	NA
1804	2012	NA	F	7.6	46.8	4	NA	NA
